# Supplementary material for: First-in-Class Covalent Inhibitors of PFKFB3: Discovery and Characterization in PDAC Models
Source: J Med Chem. 2026 May 26;69(11):13248–71. doi: 10.1021/acs.jmedchem.6c00235 (PMC13266998; doi:10.1021/acs.jmedchem.6c00235)
Supplement: Supplementary file 2 [file jm6c00235_si_002.csv]

Compound	SMILES
4	CN(N=C1)C=C1C2=CN(C)C3=CC=C(OC4=CC=C(NC([C@@H]5CCCN5)=O)C=C4)C=C32
5	CN(N=C1)C=C1C2=CN(C(C=C)=O)C3=CC=C(OC4=CC=C(NC([C@@H]5CCCN5)=O)C=C4)C=C32
5r	CN(N=C1)C=C1C2=CN(C(CC)=O)C3=CC=C(OC4=CC=C(NC([C@@H]5CCCN5)=O)C=C4)C=C32
6	CN(N=C1)C=C1C2=CN(C(/C=C/C)=O)C3=CC=C(OC4=CC=C(NC([C@@H]5CCCN5)=O)C=C4)C=C32
7	CN(N=C1)C=C1C2=CN(C(CCl)=O)C3=CC=C(OC4=CC=C(NC([C@@H]5CCCN5)=O)C=C4)C=C32
